# Supplementary material for: Glycerol Handling in Paired Visceral and Subcutaneous Adipose Tissues in Women with Normal Weight and Upper-Body Obesity
Source: Int J Mol Sci. 2024 Aug 19;25(16):9008. doi: 10.3390/ijms25169008 (PMC11354935; doi:10.3390/ijms25169008)
Supplement: Supplementary file 1 [file ijms-25-09008-s001.zip]

Archive with 1 entries (1 files):
- ijms-3117300-supplementary.pptx
